# Supplementary material for: Fractional Flow Reserve-Guided Stent Optimisation in Focal and Diffuse Coronary Artery Disease
Source: Diagnostics (Basel). 2023 Aug 7;13(15):2612. doi: 10.3390/diagnostics13152612 (PMC10417445; doi:10.3390/diagnostics13152612)
Supplement: Supplementary file 1 [file diagnostics-13-02612-s001.zip]

Archive with 1 entries (1 files):
- diagnostics-2485232-supplementary.pdf
